# Supplementary material for: Microvascular Free Flap Reconstruction After Salvage Total Laryngectomy: Experience of the Verona University
Source: J Clin Med. 2025 Oct 10;14(20):7155. doi: 10.3390/jcm14207155 (PMC12564040; doi:10.3390/jcm14207155)
Supplement: Supplementary file 1 [file jcm-14-07155-s001.zip]

Archive with 1 entries (1 files):
- jcm-3879013-supplementary.pdf
